# Supplementary material for: Entanglement-Mediated Dispersion of Lignin Nanoparticles in PVA Networks for Transparent and Tough Bio-Composites
Source: Polymers (Basel). 2026 Mar 12;18(6):691. doi: 10.3390/polym18060691 (PMC13029828; doi:10.3390/polym18060691)
Supplement: Supplementary file 1 [file polymers-18-00691-s001.zip]

Archive with 1 entries (1 files):
- polymers-4171296-supplementary.pdf
